# Supplementary material for: Karyotype Evolution and Genomic Organization of Repetitive DNAs in the Saffron Finch, Sicalis flaveola (Passeriformes, Aves)
Source: Animals (Basel). 2021 May 19;11(5):1456. doi: 10.3390/ani11051456 (PMC8160697; doi:10.3390/ani11051456)
Supplement: Supplementary file 1 [file animals-11-01456-s001.zip]

Archive with 2 entries (2 files):
- Table S1 BACs ID SFL.xlsx
- Table S2.pdf
