# Supplementary material for: Karyotype Evolution and Genomic Organization of Repetitive DNAs in the Saffron Finch, Sicalis flaveola (Passeriformes, Aves)
Source: Animals (Basel). 2021 May 19;11(5):1456. doi: 10.3390/ani11051456 (PMC8160697; doi:10.3390/ani11051456)
Supplement: Supplementary file 1 [file animals-11-01456-s001.zip › Table S1 BACs ID SFL.xlsx]

## Sheet: BACsID
Sicalis flaveola (SFL)
BACid	GGAchr	SFL Chr
TGMCBA-206D5	1	4
TGMCBA-146O14	1	2
CH261-29N14	1	2
CH261-107E2	1	2
CH261-168O17	1	2
CH261-184E5	1	2
CH261-186J5	2	1
CH261-123O22	2	1
TGMCBA-340P4	2	1
TGMCBA-78C11	2	1
TGMCBA-295P5	3	3
CH261-18I9	3	3
CH261-130M12	3	3
CH261-97P20	3	3
CH261-17B14	3	3
CH261-169K18	3	3
CH261-71L6	4	12
CH261-89P6	4	5
CH261-49B22	5	6
CH261-78F13	5	6
TGMCBA-382J4	6	7
CH261-49F3	6	7
CH261-56K7	7	8
CH261-180H18	7	8
CH261-107D8	8	9
TGMCBA-252A4	8	9
CH261-183N19	9	10
CH261-187M16	9	10
CH261-115G24	10	11
CH261-71G18	10	11
CH261-154H1	11	13
CH261-121N21	11	13
CH261-60P3	12	14
CH261-4M5	12	14
TGMCBA-321B13	13	15
CH261-115I12	13	15
CH261-122H14	14	16
CH261-69D20	14	16
CH261-90P23	15	17
TGMCBA-266G23	15	17
TGMCBA-375I5	17	19
CH261-42P16	17	19
CH261-60N6	18	20
CH261-72B18	18	20
CH261-10F1	19	21
CH261-50H12	19	21
TGMCBA-250E3	20	22
TGMCBA-341F20	20	22
CH261-83I20	21	23
CH261-122K8	21	23
CH261-40J9	22	24
CH261-18G17	22	24
CH261-191G17	23	25
CH261-90K11	23	25
CH261-103F4	24	26
CH261-65O4	24	26
CH261-186M13	26	28
CH261-170L23	26	28
CH261-66M16	27	29
CH261-28L10	27	29
CH261-72A10	28	30
CH261-64A15	28	30
TGMCBA-270I9	Z	Z
CH261- 94E12	W	W
